# Supplementary material for: Development and Validation of a Prediction Model for Elevated Arterial Stiffness in Chinese Patients With Diabetes Using Machine Learning
Source: Front Physiol. 2021 Aug 23;12:714195. doi: 10.3389/fphys.2021.714195 (PMC8419456; doi:10.3389/fphys.2021.714195)
Supplement: Supplementary file 2 [file Table_1.xlsx]

## Sheet: Sheet1
sample	age	SBP	DBP	BMI	PWV
1	41	105	66.5	20.35	1220.5
2	42	115.5	55.35	23.3918	1194
3	50	101.5	55.1	23.8291	1011
4	27	109.5	66.85	32.7483	1151
5	63	107.5	65.7	25.4754	1111.5
6	72	143.5	89.1	20.2395	3019
7	21	123.5	66.2	35.0884	1236
8	45	126	75.9	23.222	2062.5
9	55	105.5	66.75	17.3604	1158.5
10	36	112.5	72.5	23.4256	1085
11	54	142	76.35	24.5994	1612
12	38	109.5	55.95	24.3911	1360
13	58	141	83.5	26.7326	1637.5
14	52	94	58.1	21.1366	974.5
15	38	102.5	58.6	34.827	1193.5
16	50	115	70.05	27.5802	1268
17	52	139	86.85	23.04	1894.5
18	61	114	63.9	24.6069	1158.5
19	56	108.5	68.55	21.2177	1652
20	48	118	72.95	24.6836	1435.5
21	48	145	77.85	25.0156	2068.5
22	62	122	76.45	23.833	1198.5
23	55	131.5	76.65	22.8624	1548
24	53	102	67.75	26.1341	1280
25	71	105	66.1	24.3496	998.5
26	68	140.5	85.35	21.8133	1612
27	54	137	88.6	31.25	1974.5
28	46	129	81.7	22.7732	1286
29	55	124	77	28.3224	1691.5
30	68	134.5	87.55	23.5883	2025
31	65	130	69.1	25.0956	1906
32	52	109	65.65	24.9621	1072.5
33	71	115	66	24.3398	942.5
34	68	104.5	64.35	23.3844	842
35	46	189.5	109.95	20.4152	1938
36	57	128.5	83.45	26.4705	1390
37	69	115	71.25	22.0386	1623
38	70	162	90.45	25.2301	1503.5
39	73	139	79.3	25.2248	1688.5
40	52	113.5	64.35	27.8222	1244
41	59	124	77.2	18.1787	1604
42	75	110.5	71.95	18.1414	1146.5
43	35	128	79.15	23.296	1172.5
44	50	104	62.85	27.0954	1286.5
45	52	122	74.95	20.2848	1296.5
46	21	116.5	72.65	24.5732	1154.5
47	36	112	65.6	18.1312	1222.5
48	49	129	70.8	20.0309	1636
49	69	116.5	77.95	20.0937	1397.5
50	49	111.5	74.6	22.4966	1364
51	36	156	86.1	19.3926	1976
52	66	123.5	71.75	28.2116	1344.5
53	50	137	81.6	24.4473	1781.5
54	59	115.5	78.7	21.2889	1246
55	50	109	61.1	30.1838	1116
56	54	167	95.95	25.7615	1683
57	24	131	86	23.2489	1476.5
58	52	113	56.2	23.7253	939.5
59	60	125.5	74.65	24.8152	1165.5
60	62	123	80.2	19.1605	2011.5
61	47	122.5	68.4	20.2076	1594.5
62	56	98.5	52.5	21.0334	1002.5
63	58	109.5	65.15	20.6523	1213
64	58	109.5	67.15	21.4062	1295.5
65	50	104.5	61.4	23.7332	971
66	45	127	72.5	25.0928	1550.5
67	66	101.5	69	26.7919	1186.5
68	71	153	79.1	20.042	1503
69	60	102	54.35	22.5973	1045.5
70	56	126	76.6	19.0275	1671.5
71	52	127	85.5	24.9213	1417
72	45	110	71.15	21.9253	1206.5
73	48	146	99.25	22.0317	1935.5
74	61	112	60.3	18.9181	1085.5
75	54	160.5	87.65	24.6599	2579
76	59	120	70.55	24.4646	1403.5
77	60	140.5	87.8	20.779	1819
78	56	122	76.75	22.6891	1574.5
79	54	129.5	80.55	21.3039	1525.5
80	65	105	66.5	23.1858	1411.5
81	52	125.5	81.9	22.8928	1571.5
82	34	128.5	78.95	16.7856	1476
83	67	111	71.9	22.8928	1058
84	53	133.5	82.5	16.2029	1717
85	55	126	79.65	28.9008	1384
86	54	114.5	76.8	28.5009	1444
87	65	121	70.6	28.7201	1204.5
88	52	104	61.85	25.5559	1195
89	58	130	70.7	26.7299	1461.5
90	55	108.5	62.1	23.8476	1302
91	63	151	90.25	26.1593	2086
92	53	128.5	71.9	23.4795	1581
93	68	155.5	89.1	29.7689	1908.5
94	62	131.5	81.8	18.3594	1499
95	65	128.5	79.05	16.9825	1748
96	35	122.5	69.75	21.0254	1407.5
97	58	145	81.95	23.6115	2238
98	65	136.5	68.15	20.5479	1587
99	52	131	80.5	32.4661	1499
100	65	136	89.75	25.3906	1627.5
101	71	126	82.1	24.8057	1594
102	35	131.5	83.05	23.3536	1498.5
103	33	109.5	65.5	29.6456	1260
104	30	138.5	84.1	24.3141	1805.5
105	70	112.5	75.4	22.4839	1164
106	62	136.5	69.75	19.5312	1878.5
107	58	175	87.15	22.6602	2518.5
108	46	125	76.05	20.8828	1433.5
109	55	135.5	75.55	22.4724	1625
110	49	114.5	64.15	22.3922	1391.5
111	67	116	71.75	23.6541	1366.5
112	57	110.5	62.25	22.0293	1020.5
113	47	133.5	84.45	22.9005	1414
114	43	143	82.75	24.8127	1689
115	70	160.5	86.85	30.4438	1512
116	56	132	89.25	22.6003	1603.5
117	54	134	83.9	28.9593	1654
118	68	137.5	82.3	18.662	1587
119	63	102	73.6	31.3523	1479.5
120	69	131.5	72.15	19.4771	1551.5
121	68	150	79.35	36.5326	1549
122	25	122.5	79.45	33.5744	1432.5
123	40	127	73	30.6932	911
124	47	154.5	83.5	28.7665	1875.5
125	56	104	64.75	22.6072	1241.5
126	45	119.5	77.55	32.9795	1415
127	62	137	78.8	21.0962	1637.5
128	58	122	67.5	19.3359	1069
129	48	125	76.25	21.0517	1431
130	64	132.5	88.3	19.563	1305
131	62	112.5	69.35	23.6958	1469.5
132	65	110	67.35	19.8155	1175.5
133	57	116	73.7	22.8329	1171
134	59	144	92.2	29.7211	1573
135	47	167.5	94.15	31.5405	2062.5
136	35	151.5	95.35	22.6893	1707
137	43	129.5	85.8	23.4432	1691
138	66	128	79.3	23.2221	1539
139	45	118.5	71.25	21.0723	1322
140	66	132.5	60.95	23.9456	1700
141	71	116.5	65.7	18.9448	983.5
142	73	118.5	62.85	18.1981	1181.5
143	62	101.5	67.6	18.2071	1347.5
144	34	148.5	83.1	25.0595	1889
145	68	142	84.1	20.0773	1669.5
146	39	106	67.05	24.0205	984.5
147	43	144.5	98.1	20.3244	1876
148	40	127	78	16.5321	1369.5
149	45	109.5	58.25	20.8611	1023
150	57	125.5	74.65	18.3249	1259
151	66	139	88.6	36.9498	1568.5
152	64	132	66.6	18.0427	1914.5
153	55	134	67.8	23.3293	1395
154	55	145.5	74.4	31.9317	1317.5
155	64	156	90.1	24.788	1982.5
156	59	127	77.85	20.0136	1576
157	66	151.5	85.3	29.4114	2065.5
158	65	108.5	65.8	28.6391	1445
159	63	134	71.55	29.5186	2504.5
160	47	127.5	76.35	23.1068	1621
161	70	155.5	88.4	23.0737	2255.5
162	27	142.5	75.3	25.1479	1644
163	49	114	69.95	20.0288	1127
164	58	138	81.85	22.415	1725.5
165	63	114.5	72.85	26.3089	1390.5
166	64	103	68.05	27.2795	1118
167	67	108	66.55	20.8142	1548.5
168	65	161	91.45	19.9792	1831.5
169	67	146	75.6	20.7756	1835.5
170	36	124	82.35	17.0318	1424
171	39	146.5	85.3	30.7739	2720
172	27	105	73.35	25.9043	1270
173	18	135	68.2	19.1001	1992.5
174	53	106	59.8	23.4346	1307
175	54	120.5	63.8	21.3043	1952.5
176	47	120	78.75	21.2204	1633.5
177	59	120.5	77.3	22.6843	1498.5
178	37	133	77.5	31.0928	1492.5
179	54	141.5	91.7	23.6393	3001.5
180	33	113	67.5	35.6513	1724.5
181	42	140.5	85.5	22.9386	2112.5
182	56	144.5	86.65	25.6369	1868
183	74	124	72.65	21.4844	1502.5
184	29	125	75.8	17.6598	1545
185	29	126.5	76.25	23.099	1218
186	50	104.5	74.95	21.5319	1382.5
187	49	109	65.6	22.091	1839.5
188	54	104.5	65.2	28.0428	1503.5
189	48	125	79.4	23.3492	1852
190	57	128	78.45	19.514	1386
191	57	101.5	56.2	21.9253	1358.5
192	55	109.5	70.7	33.1942	1377
193	67	110	73.9	29.9082	1095
194	58	123.5	72.2	22.3448	1490.5
195	34	122.5	70.05	33.9994	1475
196	27	116	75.2	21.6441	1255.5
197	55	164	86.4	18.4139	2327.5
198	38	122.5	79.6	24.1603	1909
199	38	168.5	94.45	27.0849	1970
200	41	201	99	35.3503	2453.5
201	58	134	80.5	25.6549	1549
202	51	135	76.75	23.3681	1490
203	52	126.5	75.25	19.4876	1305
204	50	209	91.05	26.6773	2340
205	63	132.5	79.65	24.2187	1887.5
206	64	179.5	88.6	25.9249	1749.5
207	66	125.5	81.05	20.9566	1361.5
208	44	130.5	76.75	26.0614	1476.5
209	45	135.5	81.35	18.3249	1444.5
210	54	154.5	81.45	25.5006	1799.5
211	53	116	75.4	22.8571	1379.5
212	65	112.5	62.7	22.2656	1726
213	58	104	56.5	26.875	1304
214	54	148	97.8	21.8776	1794
215	61	103	63.15	23.7812	1264.5
216	59	124.5	78.2	28.7673	1642.5
217	49	147.5	86.85	22.8243	2179
218	65	137.5	86.3	26.4236	1865
219	55	107	70.35	27.2443	1402.5
220	65	128.5	79.5	22.9638	2163
221	57	110	69.95	30.9007	1538.5
222	67	200	108.1	22.5316	2646
223	56	148.5	86.1	22.8647	1800.5
224	69	108.5	61.05	16.3602	1157.5
225	60	165.5	87.6	19.9655	2347
226	63	109.5	72.35	26.0586	1364.5
227	70	146.5	81	25.8876	1771.5
228	55	116	67.55	24.5954	1417.5
229	64	124.5	82.95	28.1245	1710
230	50	117.5	79.1	28.1767	1552
231	52	130	80.8	18.0559	1443.5
232	27	110.5	69.2	20.7612	1458.5
233	35	159	96.05	17.4263	2168
234	62	169	105.3	27.496	3215.5
235	47	126.5	72.75	22.9854	1842.5
236	65	114	71.25	22.5124	1164.5
237	55	121	70.35	22.4197	1494.5
238	54	126	79.05	27.1195	1454.5
239	73	205	118.8	21.3593	2073.5
240	60	149.5	82.15	30.2901	1835.5
241	65	138	94.05	28.6706	1519.5
242	65	148.5	75.55	26.6999	1841
243	57	142	87.8	20.8325	1778.5
244	27	173	98.85	24.6812	2480.5
245	39	130	75.6	23.3844	1487.5
246	60	127	85.35	24.9264	1620
247	67	213.5	123.9	20.6892	2714.5
248	50	170.5	94.6	22.8571	1692
249	58	176.5	111.2	23.3881	2174.5
250	54	150.5	83.25	21.8346	2502
251	61	123	77.3	26.9407	1924.5
252	61	142.5	91.05	27.8438	1432
253	44	123.5	77.35	22.7584	1153.5
254	47	119	68.2	20.7967	1354.5
255	43	131.5	77.95	32.9588	1743
256	67	120	71	24.6094	1407.5
257	71	171.5	86.35	23.9188	1984.5
258	63	134.5	92.8	21.7014	1659.5
259	72	142	77.1	24.9879	1907
260	30	151	85.05	24.5156	1882.5
261	35	162.5	86.4	25.3462	1574.5
262	56	130.5	83.25	21.4692	1710
263	27	118.5	73.6	26.9181	1423
264	54	135	83.35	23.7282	1441.5
265	40	133	81.8	21.2484	1641
266	63	109.5	60.55	26.0062	1416
267	54	118.5	70.1	24.7833	2026
268	40	145.5	76.5	22.3195	2261
269	66	139.5	77.6	21.295	2029.5
270	61	188.5	95.35	23.3056	2314
271	64	124	80.35	32.6226	1771
272	69	118.5	67.75	19.0614	1444.5
273	41	107	76.5	22.0931	1249.5
274	34	119.5	78.1	21.7545	1566.5
275	43	143	81.35	18.6621	1508
276	54	119.5	57.7	25.8222	1671.5
277	70	111.5	67.55	24.2503	1589.5
278	65	131	77.75	17.9089	1440.5
279	65	117.5	68.25	22.119	1590
280	56	164	91.35	18.3391	2050.5
281	56	133.5	88.45	22.9481	1551
282	42	151.5	77.1	23.0498	1741.5
283	56	110.5	66.45	24.1905	1279.5
284	56	121	62.25	22.7592	1807
285	51	122	79.45	21.6028	1218
286	63	107.5	65.65	22.4913	1069
287	65	112.5	74.8	25.8776	1065
288	64	148	96.35	24.5404	1436.5
289	64	133	81.25	18.6181	2259
290	48	134	82.5	26.1224	1850
291	56	129	81.9	18.591	1861
292	55	120.5	77.9	22.7419	1745.5
293	52	124	82.6	27.408	1418.5
294	73	168	79.65	27.4715	2076
295	44	124.5	67.4	28.0339	1987
296	60	157.5	91	26.4595	1735
297	72	124	80.1	22.4219	2260.5
298	84	124.5	59.3	23.7698	1593
299	53	162	108.95	24.7267	1941
300	18	114	68.85	21.0258	1269.5
301	59	131	74.9	19.0363	1700.5
302	49	161	81.5	23.7444	1995
303	69	116	63.35	28.2582	1126
304	48	110	58.9	21.0667	1113
305	54	129.5	71.65	26.4532	1751
306	64	134.5	75.75	41.5477	1917.5
307	72	117.5	66.25	25.5497	1551
308	65	120.5	74.6	26.242	1425
309	55	141.5	78.6	28.2549	1424.5
310	74	142	78.45	26.8386	1256
311	60	116	72.65	24.2302	1758
312	28	145	82.65	15.5842	1768
313	44	142.5	79.2	22.8085	1978.5
314	55	105.5	69.55	20.9343	1144
315	49	128.5	79.5	21.8837	1369
316	59	180.5	101.3	23.03	1584
317	43	149	97.65	21.8722	2200
318	38	159	97.75	27.393	1938
319	41	168.5	86.9	28.6346	1653.5
320	57	132.5	66.8	23.5615	1577.5
321	72	151.5	86.4	21.2277	1769
322	52	151.5	74.85	24.2215	1497.5
323	72	162	93.15	22.6409	2201
324	58	142.5	79.55	23.125	1877
325	65	169.5	94.5	21.8089	2059.5
326	68	115	68.95	24.6755	1443.5
327	49	160	68.75	27.4013	1767.5
328	71	146.5	83.2	18.9776	1821
329	51	122	75.4	20.7795	1473
330	54	105.5	65.4	27.0721	1370
331	51	122	79.35	25.7812	1529.5
332	65	123	72	24.2253	1252
333	44	133.5	88.55	22.4059	1339
334	42	119	71.95	22.4083	1161
335	35	111	70.25	24.5693	1319.5
336	48	124.5	87.1	18.3594	1857.5
337	61	131.5	81.55	27.4375	1762.5
338	48	156	87.6	28.8416	2284
339	56	138	84.25	24.9127	2250
340	52	124	79.9	25.6055	1452
341	60	145	89.1	27.0599	1844.5
342	74	137	86.15	27.9172	1288
343	67	141.5	97.65	23.1705	2197.5
344	72	114.5	78.3	26.0162	2050.5
345	40	117	67.1	35.2347	1895.5
346	41	151.5	95.9	24.0376	2060
347	37	128.5	70.35	23.3234	2142
348	51	163.5	91.65	29.5523	2175
349	49	132.5	88.3	25.9472	1539.5
350	59	121.5	78.6	28.2163	1536.5
351	50	132	76.45	21.8133	1304.5
352	71	152	83.2	23.2221	2302
353	69	138.5	83.05	28.3447	1476
354	41	125.5	79.6	23.03	1881
355	64	121.5	71.8	27.0157	1663
356	71	130	69.45	21.0801	1693
357	69	139.5	90	27.5506	1416.5
358	62	129.5	86.75	22.125	1474
359	57	108	66.75	25.3302	1268
360	67	144.5	93.2	18.9532	1616.5
361	62	142	89.35	22.422	1797
362	38	136.5	79.45	20.7967	1693.5
363	45	131	83	26.7036	1476.5
364	35	137	73.55	34.6809	1606.5
365	74	140	76.3	20.6279	1690.5
366	69	161	88.6	26.7848	1630.5
367	58	126	76.75	24.7942	1457.5
368	55	138.5	82.55	28.0457	1551
369	66	136.5	70.85	19.9487	1728.5
370	72	148.5	77.65	22.3923	2453
371	26	145.5	83.1	25.8056	1899
372	55	119	67.7	20.8491	1257.5
373	41	149	84.85	24.4176	1751
374	58	129.5	73.35	22.3776	1593
375	63	140.5	87.25	27.95	1912
376	40	125.5	74.7	22.9544	1646.5
377	49	118.5	77.45	21.1569	1474
378	51	115.5	64.3	21.974	1583.5
379	34	129	85	31.1968	1872.5
380	54	122.5	76.85	28.4055	1434.5
381	56	109.5	75.05	28.9811	1412.5
382	55	109.5	65.2	20.3405	1025
383	52	165.5	92.5	31.7025	1648.5
384	73	135.5	74.75	27.3374	1598
385	61	146	80.5	21.6721	1603
386	48	115	73.3	26.6507	1469
387	64	111.5	72.05	27.1944	1446
388	66	131.5	74.3	24.6395	1768.5
389	56	114	85.25	25.7646	1453
390	40	120	73	28.434	1505
391	62	153	88.9	22.2041	2035
392	69	135	87.7	23.4069	1549.5
393	60	125	72.35	27.7254	1325
394	56	142.5	85.9	22.6806	1700
395	60	115	64.35	18.2556	1258
396	73	131.5	76.6	15.7997	1452
397	25	154	84.6	32.4166	2441.5
398	64	156.5	89.1	29.0907	2016
399	52	125	72.15	25.669	1727.5
400	62	150.5	86.9	23.2053	1549
401	67	196.5	118.5	26.4181	2519
402	59	109	71.2	24.1263	1435.5
403	57	154	86.9	26.3656	1927.5
404	65	144	98.35	26.2188	1778.5
405	60	142	77.9	19.7435	1868.5
406	62	143.5	86.65	23.5078	1952.5
407	55	114	72.2	29.0698	1389.5
408	34	158	86.1	23.1469	1778.5
409	27	137	71.65	18.1936	2367
410	21	105	53.85	22.8395	1161
411	40	180	100.7	19.1904	2382
412	69	158.5	88.95	23.737	1854
413	48	108	68.25	25.7202	1154.5
414	51	150.5	77.65	26.7782	1918
415	35	110.5	61.8	25.0704	1426.5
416	41	122	70.35	18.026	1516
417	42	144.5	83.8	23.5256	1734
418	70	167.5	86.9	29.2622	1979.5
419	47	154	78.8	24.3689	1694.5
420	70	149	85.9	24.7768	1743
421	59	166.5	83.55	23.0249	1553
422	40	159.5	87	24.8783	1465.5
423	49	125	80.75	31.8749	1836.5
424	72	123	68.9	24.0346	1415
425	74	143.5	92.85	27.5873	1585
426	61	140	80.9	25.5271	1618.5
427	70	132	78.45	26.9274	1774
428	70	147.5	77.35	22.8571	2017
429	54	152	83.95	24.2782	1968.5
430	66	137.5	75.95	26.7532	1351.5
431	56	132	84.25	21.7555	1647
432	55	174.5	101.1	23.0546	1864.5
433	54	122	69	29.0533	1563
434	59	154	85.4	24.1517	1888
435	43	117	70.75	24.8016	1311
436	55	161	96.15	26.4262	2750
437	62	141	72.55	22.4568	2001
438	66	119	69.7	27.0993	1254.5
439	69	150.5	81.25	25.2653	1678.5
440	60	107	63.95	26.3768	1322.5
441	56	125.5	76.5	21.2245	1846.5
442	64	143	83.5	18.591	1761.5
443	57	144.5	86.8	18.9758	1473.5
444	68	131.5	90	25.0556	1855
445	74	126.5	71.15	31.8607	1514.5
446	64	128	67.1	19.9443	1869.5
447	65	118.5	65.1	22.1785	1208
448	68	126	77.25	24.2106	1641
449	63	136.5	72.8	23.7188	1563.5
450	51	160.5	75.1	20.53	1975.5
451	78	163	90.45	19.433	1664
452	64	155	102.65	20.6905	1818
453	50	136	76.85	25.0762	1293
454	54	122	64.95	23.0113	1582
455	58	194	117	24.9991	1578.5
456	55	146	94.5	22.6706	2011.5
457	64	140	75.35	26.8635	1858
458	73	122.5	73.3	25.9695	1757.5
459	70	97.5	63	20.7612	948.5
460	66	116	77.4	23.9778	1247
461	69	125	79.75	25.8403	1256.5
462	69	125	80.15	27.215	1350.5
463	18	111.5	70.3	22.125	1541.5
464	47	114	61.85	22.3545	1004
465	25	117	70.25	25.5593	1142
466	59	112.5	65.5	21.0402	1181.5
467	41	121	75.15	29.4115	1215
468	51	143	89.5	23.6312	1396.5
469	50	106	67.55	22.8644	1454.5
470	53	131	84.45	29.5508	1456.5
471	56	132	76.25	23.4503	1516
472	48	132	85.35	19.6055	1543.5
473	69	98	61.15	21.9375	1623.5
474	41	132.5	74.85	23.426	1666.5
475	59	126.5	76.3	24.3531	1684.5
476	53	138.5	95.05	21.578	1724.5
477	74	126.5	66.8	20.9625	1787
478	72	144.5	85.3	21.9843	2127
479	52	187.5	109.4	26.2188	2221.5
480	65	150.5	84.45	22.4013	2809
481	64	120.5	70.35	22.4426	1244
482	44	129.5	71.35	21.1476	1129
483	63	134	81.4	26.8274	1597
484	31	142.5	84.7	22.6448	1949
485	48	93.5	59.2	24.6484	1054.5
486	31	113	68.85	24.1517	1432
487	25	122.5	76.05	24.9925	1212.5
488	53	115	65.95	24.7409	1132
489	58	116	57.45	26.801	1218
490	48	110.5	65.65	24.7385	1291.5
491	40	143.5	82.4	23.3067	1441.5
492	60	175	97.4	32.7148	2442
493	62	113	75.05	22.1358	1406
494	51	117.5	69.25	27.642	1304.5
495	61	133.5	81.9	21.0621	1633.5
496	52	132	73.85	23.3916	1439
497	54	119.5	70.95	23.5485	1259
498	49	120.5	70.75	22.9027	1497.5
499	55	148	89.05	24.5675	2034.5
500	35	109.5	65.5	28.3731	975
501	59	119.5	78.55	25.4071	1358
502	50	124.5	68.15	31.1791	1354
503	43	124	71.4	24.0597	1424
504	64	210	108.35	20.0577	2169
505	70	113	61.35	30.1115	936.5
506	58	109.5	63	23.0914	1075.5
507	42	116	67.7	23.1212	1182
508	58	125	90.1	24.11	1410.5
509	64	115	75.3	23.4906	1490
510	65	112.5	60.05	24.7474	1320.5
511	69	111	57.45	23.1111	1324
512	69	129	79.7	23.2304	1385.5
513	65	98.5	64.4	20.3125	1237.5
514	65	115.5	67.8	33.464	1397.5
515	76	154	81.65	24.2187	1435.5
516	28	145.5	79	26.2784	1764.5
517	57	126.5	75.4	23.9901	1775.5
518	49	132.5	69.8	25.5593	1895.5
519	68	170	94.6	22.1493	1929.5
520	59	151.5	83.5	29.6467	1931.5
521	59	124.5	72.9	23.3849	2371
522	62	118.5	73.8	27.8516	1273
523	65	101.5	61.55	24.9202	1309
524	18	156	83.75	31.3656	1599.5
525	60	131	73.05	20.984	1763.5
526	64	121	79.5	27.5885	1828.5
527	72	150.5	74.5	24.4637	2127.5
528	52	117.5	69.2	17.3187	1484.5
529	41	121	71.6	19.7327	1330
530	66	163.5	103.1	25.0383	1474
531	58	131	74.7	20.6332	1520.5
532	69	102	55.25	25.3154	1010
533	74	125	81.25	25.6055	1336
534	47	124	68.75	24.6898	1622.5
535	30	141.5	82.25	21.5987	1763.5
536	55	117.5	64.15	21.6713	1170.5
537	60	107	63.25	23.7649	1040.5
538	61	114	67.3	23.4874	1355.5
539	71	135	82.8	23.7118	1362
540	64	129	93.5	24.8105	1652
541	78	105	61.25	32.5409	1329
542	64	111	67.75	25.1508	1344.5
543	69	126	73.45	27.6389	1466
544	60	116	77.55	30.1679	1478.5
545	46	133.5	74.5	21.8956	1513.5
546	31	100.5	54.25	21.3839	1742
547	70	151.5	81.75	22.1488	1753.5
548	41	134.5	87.3	25.7817	1349
549	54	125.5	65.8	25.2805	1419
550	41	128	83	27.1314	1668.5
551	61	127	63.55	23.6838	1692
552	56	155	83.05	24.7533	2264
553	58	133	81.6	20.7625	1292
554	53	100.5	65.9	23.7253	1572
555	61	103.5	69.35	23.2678	1353.5
556	66	109.5	63.85	22.3308	1410
557	30	139	67.75	20.7967	1875
558	72	91.5	61.25	21.083	1357
559	53	142	94.75	20.8839	1942.5
560	74	100.5	62.8	19.8141	1130
561	66	132.5	72.85	24.2215	1362
562	51	142	88.85	28.6292	1408.5
563	56	131	83.1	17.5437	1452
564	61	157	88	23.1347	1606
565	68	114.5	60.65	20.8849	1497.5
566	73	125	72.6	23.1345	1541
567	47	144.5	80.4	22.9885	1953
568	48	144.5	85.4	26.9712	2038
569	41	108.5	49.7	25.2645	896
570	20	107	59.6	31.0387	1305
571	69	122	78.3	29.2967	1540.5
572	63	151.5	75.55	24.539	1690.5
573	58	103.5	64.45	32.5	1905
574	65	166.5	97.6	28.9062	1919.5
575	61	135.5	86.45	24.4318	1894
576	55	93	52.1	26.709	861.5
577	69	92.5	57.55	34.5881	921.5
578	59	126	85	21.1308	1562
579	49	162	90.15	26.8038	1954.5
580	69	124	77.1	25.4669	1234
581	52	126.5	72.2	23.8827	1681
582	55	145.5	75.95	26.4693	1688
583	73	135	82.5	31.1419	1833.5
584	69	135	97.9	23.293	1837
585	71	113	72.8	29.002	1371.5
586	62	121	70	24.6988	1402
587	57	142	86.55	22.4913	1610
588	71	144	82.7	26.8274	1741.5
589	57	151	90.9	23.9785	2191.5
590	63	117.5	74.1	28.075	1179
591	55	119.5	82.4	23.7024	1324
592	55	125	84.95	22.1582	1447.5
593	41	156.5	84.9	20.5281	1589
594	59	123.5	69.4	30.5959	1698.5
595	58	130.5	72.65	30.0621	1821
596	66	146.5	85.7	24.1657	1927
597	69	116	83.15	26.9788	1432
598	69	162	87.25	25.732	1970.5
599	71	109.5	64.8	21.8158	1232
600	54	138	82.15	23.2526	1241.5
601	40	111.5	77.65	23.4375	1280
602	65	108.5	67.6	24.9499	1303
603	49	136.5	78.55	26.6845	1476.5
604	71	140	81.6	25.8645	1574.5
605	61	122.5	72.3	18.2857	1769.5
606	67	148.5	80.1	25.0147	1867
607	51	124.5	80.05	29.1367	1242.5
608	62	133.5	78	25.4107	1786.5
609	73	125.5	78.6	26.2802	780
610	60	114.5	71.45	21.4533	1192.5
611	45	117.5	68.9	26.3837	1343
612	71	121	74.5	24.1906	1565
613	61	122	69.9	22.1977	1312.5
614	60	130.5	80.65	22.0637	1520.5
615	71	147	86.6	26.7988	1707
616	51	98.5	61.45	23.3143	1102.5
617	59	103	65.85	22.6631	1219
618	66	139	73.15	22.0932	1383
619	71	159	88.65	28.1831	1423.5
620	51	150.5	85.35	19.5312	1657.5
621	54	158.5	91.8	26.8635	1869
622	41	156	77.35	24.5404	2429
623	56	114.5	76	21.5571	1596.5
624	53	123.5	86.25	22.7592	1634.5
625	49	111	71.2	22.394	1379
626	60	145.5	90.9	20.7168	1624.5
627	53	118	71.3	31.0477	1704
628	66	142	84	19.1001	1718.5
629	62	144	82.5	24.9998	1817.5
630	68	146	82	23.8304	1912
631	49	108.5	67	23.1084	1151
632	57	124	73.6	22.6953	1204.5
633	64	106.5	66.35	24.4418	1374.5
634	68	123.5	72.65	23.8281	1474.5
635	62	124.5	63.25	20.6192	1722.5
636	66	140.5	80.65	27.3678	1843
637	60	144	76.2	18.4328	2036.5
638	55	125	67.55	22.3825	1027
639	47	121.5	73.75	22.0386	1437
640	55	130.5	90.4	26.8515	1233
641	56	122.5	78.65	25.2092	1281.5
642	65	135	80.2	23.2135	1297
643	56	137.5	81.25	27.4092	1865
644	60	136	73.75	23.4179	1975.5
645	62	145	78.9	21.9127	2116.5
646	73	177.5	113.25	26.4629	1730.5
647	52	118.5	68.75	19.7778	1113
648	55	113	61.35	28.2824	1160
649	69	116.5	63.15	25.3997	1180
650	69	115	71	25.1512	1250
651	60	116.5	79	24.2215	1544
652	72	146	92.3	23.9452	1802
653	44	155	87.1	27.0416	2263
654	48	113	70.75	21.4711	1262
655	65	125.5	68.75	23.0529	1528.5
656	72	145	83.7	32.2934	1680.5
657	60	127.5	75	26.8383	1689
658	69	174	107.65	30.478	2196.5
659	67	142	85.05	20.5049	1733.5
660	60	161	88.25	23.6889	1959
661	62	105.5	70.5	27.1057	1193.5
662	58	121	70.1	24.2215	1276.5
663	35	100.5	58.05	35.5026	1451.5
664	66	150	80.35	35.0779	1752.5
665	59	99.5	55.8	24.2607	1056.5
666	63	114	75.2	28.8459	1109.5
667	60	148	75.5	29.0657	1614.5
668	34	147.5	73.85	21.4876	1622.5
669	60	140.5	62.25	27.1996	1768.5
670	66	129	67.55	26.6607	1952.5
671	74	103	64	23.567	1039
672	67	140	84.85	25.4107	2051
673	70	130.5	85.55	24.0123	1429
674	64	131.5	79.15	18.7075	2020.5
675	73	151.5	87.2	22.8625	2029.5
676	63	112.5	63.85	29.0548	1531
677	56	125	76.9	29.4108	1589.5
678	72	124	77.4	27.3982	1678
679	47	151.5	87.05	16.7573	1701
680	50	140.5	79.15	24.6911	1977.5
681	52	118	77.5	20.5933	1348
682	70	102.5	61.95	24.0716	1049
683	66	134	70.4	24.9012	1178
684	65	157.5	92.65	25.641	1476.5
685	46	140	79.55	22.2099	1800
686	30	110.5	72.35	31.2874	1853.5
687	73	123.5	87.55	26.7094	1679.5
688	62	115	76.9	27.0036	1329.5
689	73	176	100.05	20.8117	1865.5
690	67	139.5	96.1	20.8117	1940
691	56	107	69	21.6214	1288.5
692	59	108.5	72.8	24.6486	1148.5
693	73	115	72	27.8369	1518
694	69	171.5	97.1	18.7328	3027
695	70	115.5	69.3	35.8635	1430
696	70	123	76.95	22.1524	1439
697	73	113	78.5	25.9612	1129.5
698	66	146.5	62.25	20.7323	1651.5
699	72	160	93.35	29.8998	1373.5
700	62	102	62.65	24.1938	1255.5
701	61	150.5	91.5	21.7133	1602
702	56	156.5	77.55	25.7785	1992
703	67	170.5	97.2	22.0517	2778
704	60	112	78.4	24.5412	1337
705	59	165	83.35	23.5917	1833.5
706	49	99	66	20.6904	1080.5
707	71	117	70.1	21.2405	1604.5
708	68	133	84.15	21.7955	1673.5
709	63	105	68.6	23.486	1189
710	71	118	75.5	27.7551	1293.5
711	72	127	84.8	22.8928	1429.5
712	70	119.5	76.3	26.7949	1630.5
713	67	97	58.8	26.1224	1232
714	72	129.5	75.3	24.8016	1509.5
715	71	119	71.75	21.4536	1535
716	42	165	88.2	21.5599	2157
717	63	140.5	76.05	27.5482	1249.5
718	63	138	90	19.5666	1956.5
719	74	114	71.9	31.7881	1151.5
720	68	146.5	92.9	28.6767	1462.5
721	69	170	97.4	24.2215	2232.5
722	55	157	81.9	23.1911	1148.5
723	65	106	64	26.5731	1207
724	70	135	80.35	31.6846	2060
725	71	110.5	75.35	21.8326	1377
726	55	141.5	81.35	21.2279	1555
727	65	123	67.35	23.8606	1778.5
728	60	148	87.45	20.7535	1394.5
729	59	139	85.25	25.6314	1493.5
730	63	114	75.85	25.802	1739
731	62	137	80.9	20.1816	1819
732	72	122.5	73.2	30.5149	1868
733	56	136.5	82.75	24.0747	2237.5
734	50	123.5	64.9	25.3162	1461.5
735	43	118.5	62.1	23.6901	1701.5
736	73	134.5	79.3	26.2917	1732
737	61	120	78	23.2075	1428
738	39	170.5	94.1	23.4529	1649.5
739	65	111.5	70.1	23.03	1286.5
740	68	159	109.5	31.4052	2040.5
741	69	125.5	74.3	24.0079	1398.5
742	54	136.5	78.5	24.7266	1562.5
743	59	126	76.6	26.8352	1739
744	56	150.5	94.35	21.1927	2270.5
745	58	161.5	88.35	26.2828	2405
746	38	145	64.35	19.487	1477.5
747	51	200.5	118.3	32.1635	2392.5
748	26	105	64.85	19.433	1475.5
749	68	119	75.1	30.3516	1467.5
750	54	191	126.85	28.3062	2829
751	66	139.5	78.45	27.4972	1806.5
752	71	132	77.05	28.4483	1662.5
753	66	144	75.95	30.0459	1827.5
754	51	136.5	93.1	26.0091	1309.5
755	70	152.5	84.9	25.989	1578
756	24	175	110.6	22.4054	1864.5
757	72	142	77.85	18.0055	1439.5
758	55	137.5	74.75	26.6603	1812.5
759	51	156.5	84.1	22.0106	2220
760	73	192.5	88.25	22.0386	2429
